# Supplementary material for: Lipid Metabolism Is Dysregulated in the Motor Cortex White Matter in Amyotrophic Lateral Sclerosis
Source: Metabolites. 2022 Jun 17;12(6):554. doi: 10.3390/metabo12060554 (PMC9230865; doi:10.3390/metabo12060554)
Supplement: Supplementary file 1 [file metabolites-12-00554-s001.zip]

Archive with 1 entries (1 files):
- metabolites-1743515-SI.pdf
